# Supplementary material for: Maintenance Liposomal Doxorubicin Following Induction Doxorubicin in Soft Tissue Sarcoma: A Single-Center Observational Study
Source: Curr Oncol. 2026 Apr 30;33(5):260. doi: 10.3390/curroncol33050260 (PMC13206444; doi:10.3390/curroncol33050260)
Supplement: Supplementary file 1 [file curroncol-33-00260-s001.zip]

Archive with 1 entries (1 files):
- curroncol-4248066-supplementary.pdf
